# Supplementary material for: Assessment of the accuracy of 11 different diagnostic tests for the detection of Schistosomiasis mansoni in individuals from a Brazilian area of low endemicity using latent class analysis
Source: Front Microbiol. 2022 Dec 15;13:1048457. doi: 10.3389/fmicb.2022.1048457 (PMC9797737; doi:10.3389/fmicb.2022.1048457)
Supplement: Supplementary file 1 [file Table_1.XLSX]

## Sheet: Planilha1
STARD 2015- doi 10.1136/bmj.h5527
Section & Topic	No	Item	Where in the paper?
TITLE OR ABSTRACT
	1	Identification as a study of diagnostic accuracy using at least one measure of accuracy (such as sensitivity, specificity, predictive values, or AUC)	Title
ABSTRACT
	2	Structured summary of study design, methods, results, and conclusions (for specific guidance, see STARD for Abstracts)	Abstract
INTRODUCTION
	3	Scientific and clinical background, including the intended use and clinical role of the index test	Introduction
	4	Study objectives and hypotheses	Introduction
METHODS
Study design	5	Whether data collection was planned before the index test and reference standard were performed (prospective study) or after (retrospective study)	Methods- item 3
Participants	6	Eligibility criteria	Methods- items 2; 3
	7	On what basis potentially eligible participants were identified (such as symptoms, results from previous tests, inclusion in registry)	Methods- item 4
	8	Where and when potentially eligible participants were identified (setting, location and dates)	Methods- item 2; 3
	9	Whether participants formed a consecutive, random or convenience series	Methods- item 3
Test methods	10a	Index test, in sufficient detail to allow replication	Methods- item 4.1; 4.2; 4.3; 6; 7.2.1; 7.3.1; 7.4
	10b	Reference standard, in sufficient detail to allow replication	Methods- item 10
	11	Rationale for choosing the reference standard (if alternatives exist)	Methods- item 10
	12a	Definition of and rationale for test positivity cut-offs or result categories of the index test, distinguishing pre-specified from exploratory	Methods item 7.3.2, 8.2
	12b	Definition of and rationale for test positivity cut-offs or result categories of the reference standard, distinguishing pre-specified from exploratory	Methods- item 11, Results- item 5
	13a	Whether clinical information and reference standard results were available to the performers/readers of the index test	Methods- item 3; 5; 6
	13b	Whether clinical information and index test results were available to the assessors of the reference standard	Methods- item 3; 5; 6
Analysis	14	Methods for estimating or comparing measures of diagnostic accuracy	Methods- item 10
	15	How indeterminate index test or reference standard results were handled	Results- item 3.2; 4
	16	How missing data on the index test and reference standard were handled	Methods- item 3
	17	Any analyses of variability in diagnostic accuracy, distinguishing pre-specified from exploratory	Not applicable
	18	Intended sample size and how it was determined	Methods- item 3
RESULTS
Participants	19	Flow of participants, using a diagram	Methods- item 3, figure 1
	20	Baseline demographic and clinical characteristics of participants	Results- item 1, table 2
	21a	Distribution of severity of disease in those with the target condition	Results- item 2.1
	21b	Distribution of alternative diagnoses in those without the target condition	Results- item 2.1
	22	Time interval and any clinical interventions between index test and reference standard	Methods- item 4
Test results	23	Cross tabulation of the index test results (or their distribution) by the results of the reference standard	Not applicable
	24	Estimates of diagnostic accuracy and their precision (such as 95% confidence intervals)	Results- item 5, table 4
	25	Any adverse events from performing the index test or the reference standard	Results- item 1
DISCUSSION
	26	Study limitations, including sources of potential bias, statistical uncertainty, and generalisability	Discussion- item 'study limitations'
	27	Implications for practice, including the intended use and clinical role of the index test	Discussion
OTHER INFORMATION
	28	Registration number and name of registry	RBR-59j8xf
	29	Where the full study protocol can be accessed	https://ensaiosclinicos.gov.br/
	30	Sources of funding and other support; role of funders	Funding
