# Supplementary material for: Assessment of the accuracy of 11 different diagnostic tests for the detection of Schistosomiasis mansoni in individuals from a Brazilian area of low endemicity using latent class analysis
Source: Front Microbiol. 2022 Dec 15;13:1048457. doi: 10.3389/fmicb.2022.1048457 (PMC9797737; doi:10.3389/fmicb.2022.1048457)
Supplement: Supplementary file 2 [file Table_2.XLSX]

## Sheet: Planilha1
KATO-KATZ	Item	Unit	Cost (Adjusted for Jun/2022)	Cost	Cost	OBS
				(n= 500)	(n=1)
	Kato-Katz kit	Box (100)	BRL 184	BRL 1,840	BRL 3.68	The price of the items was obtained in November, 2017 and adjusted by the IGP-M (FGV) being 1 BRL (2017) = 1.84 BRL (2022).
	Containers for stool collection	Unit	BRL 1.10	BRL 552	BRL 1.10
	Slides	Box (50)	BRL 18.40	BRL 184	BRL 0.37
	Total			BRL 2,576	BRL 5.15
POC-CCA	Item	Unit	Cost (Adjusted for Jun/2022)	Cost	Cost	OBS
				(n= 500)	(n=1)
	POC-CCA kit	Box (20)	BRL 736	BRL 18,400	BRL 36.80	The price of the items was obtained in November, 2017 and adjusted by the IGP-M (FGV) being 1 BRL (2017) = 1.84 BRL (2022).
	Containers for urine collection	Unit	BRL 1.10	BRL 552	BRL 1.10
	Total			BRL 18,952	BRL 37.90
ELISA-PPE	Item	Unit	Cost (Jun/2022)	Cost/ plate	Cost/sample	OBS
				(1 plate = 96 wells)	(n=1)
	ELISA plate	60	BRL 1,693.35	BRL 28.22
	TMB	100 mL	BRL 668	BRL 73.48
	Anti-Human IgG (Fc specific) - Peroxidase antibody produced in goat - Sigma - A0170	1 mL	BRL 1,663	BRL 1.663
	Foetal bovine serum Gibco 16000-044	500 mL	BRL 4,163.58	BRL 274.80		(BRL 8.32716/mL) x 33 mL = BRL 274.80
	Recombinant protein PPE	25 mg	BRL 897.92	BRL 3.03		25 mg = 897.92 0.8 ug/well = BRL 0.0287/well x 96 + 10% = 3.03/plate
	PBST buffer	1 mL	BRL 0.25	BRL 250
	Total/ plate			BRL 631.19
	Total/ sample (duplicate)				BRL 14.34	BRL 631.19/ 44 samples= 14.34
ELISA- Euroimmun	Item	Unit	Cost (Jun/2022)	Cost	Cost	OBS
				(n= 92)	(n=1)
	Anti-Schistosoma ELISA IgG Euroimmun 2300-9601 G	Kit (1 plate = 92 samples)	BRL 1,372.14	BRL 1,372.14
	Total/ sample				BRL 14.92
ELISA- EPI	Item	Unit	Cost (Jun/2022)	Cost	Cost	OBS
				(1 plate = 96 wells)	(n=1)
	ELISA plate	60 plates	BRL 1,693.35	BRL 28.22
	TMB	100 mL	BRL 668	BRL 73.48
	Anti-Human IgG (Fc specific) - Peroxidase antibody produced in goat - Sigma - A0170	1 mL	BRL 1,663	BRL 1,663
	Foetal bovine serum Gibco 16000-044	500 mL	BRL 4,163.58	BRL 274.80		(BRL 8.32716/mL) x 3.3 mL = BRL 274.80
	Biotinylated peptide	9 mg	BRL 4,371.82	BRL 133.58		(BRL 0.485/ug) x27 5ug = BRL 133.58
	PBST buffer	1 mL	BRL 0.25	BRL 250
	Total/ plate			BRL 761.74
	Total/ sample (duplicate samples)				BRL 17.31	BRL 761.74 / 44 samples = BRL 17.31
LAMP	Item	Unit	Cost (Jul/2022)		Cost/ reaction	OBS
					(n=1)
	dntps	1000 µl	BRL 1,877.65		BRL 6.58
	SYBR Green I	1000 µl	BRL 3,702.92		BRL 0.74
	Primer FIP- Exxtend	150 µl *	BRL 72.01		BRL 0.47	* aproximated volume
	Primer BIP- Exxtend	150 µl *	BRL 68.98		BRL 0.42	* aproximated volume
	Primer F3- Exxtend	150 µl *	BRL 34.49		BRL 0.21	* aproximated volume
	Primer B3- Exxtend	150 µl *	BRL 28.49		BRL 0.15	* aproximated volume
	Betaine	2000 µl	BRL 128,00		BRL 0.31
	Bst kit	200 µl	BRL 755,47		BRL 3.76
	Total				BRL 12.64
qPCR	Item	Unit	Cost (Jul/2022)		Cost/ reaction	OBS
					(n=1)
	Master Mix	5 mL	BRL 2,975.95		BRL 11.90
	Primer Forward- S. mansoni		BRL 45.60		BRL 0.10
	Primer Reverse- S. mansoni		BRL 45.60		BRL 0.10
	Probe- S. mansoni		BRL 3,130		BRL 5.96
	MicroAmp™ Optical 96-Well	Plate (96 wells)	BRL 42.47		BRL 1.85
	Primer Forward β-actin		BRL 45.60		BRL 0.10
	Primer Reverse β-actin		BRL 45.60		BRL 0.10
	Probe β-actin		BRL 2,980.		BRL .5.96
	MicroAmp™ Optical Adhesive Film	1	BRL 20.30		BRL 0.88
	Linear Acrylamide	1 mL	BRL 236		BRL 0.05
	Total				BRL 27.30
PCR-ELISA	Item	Unit	Cost (Jul/2022)		Cost/ reaction	OBS
					(n=1)
	Taq Platinum DNA Polymerase		BLR 739.24		BRL 12.32
	Primer Forward- S. mansoni		BRL 1,1287.20		BRL 1.28
	Primer Reverse- S. mansoni		BRL 45.60		BRL 0.10
	Probe- S. mansoni		BRL 1,475.20		BRL 1.47
	dNTPs		BRL 381		BRL 1.90
	Primer Forward β-actin		BRL 1,1287.20		BRL 1.28
	Primer Reverse β-actin		BRL 45.60		BRL 0.10
	Probe β-actin		BRL 1,475.20		BRL 1.47
	Microplate NUNC		BRL 44.66		BRL 0.97
	Linear Acrylamide	1 mL	BRL 236		BRL 0.05
	Streptavidin		BRL 793		BRL 0.40
	Anti-fluorescein conjugated		BRL 2,474.60		BRL 2.47
	Tetramethylbenzidine TMB		BRL 668		BRL 0.67
	Total				BRL 24.48
PCR	Item	Unit	Cost (Jul/2022)		Cost/ reaction	OBS
					(n=1)
	Taq Platinum DNA Polymerase		BLR 739.24		BRL 12.32
	Primer Forward- S. mansoni		BRL 45.60		BRL 0.10
	Primer Reverse- S. mansoni		BRL 45.60		BRL 0.10
	dNTPs		BRL 381		BRL 1.90
	Linear Acrylamide	1 mL	BRL 236		BRL 0.05
	Total				BRL 14.47
DNA Extraction	Item	Unit	Cost (Jul/2022)		Cost/ reaction	OBS
					(n=1)
	QIAamp Power Fecal Pro	Box (50)	BRL 2,246.72		BRL 89.90
	QIAamp Stool DNA Mini Kit	Box (50)	BRL 2,992.62*		BRL 59.85	*The price of the items was obtained in April, 2018 and adjusted by the IGP-M (FGV) being 1 BRL (2018) = 1.78 BRL (2022).
	QIAamp Fast Stool DNA Mini Kit	Box (50)	BRL 2,212		BRL 44.24
	QIAamp DNA Blood Mini Kit	Box (250)	BRL 6,029.00		BRL 24.11
	Whatman® qualitative filter paper, Grade 3	Box (100)	BRL 240		BRL 2.40
